# Supplementary material for: Validation of KIDMED 2.0 PL—Mediterranean Diet Quality Index for Polish Children and Adolescents
Source: Nutrients. 2025 Aug 14;17(16):2636. doi: 10.3390/nu17162636 (PMC12389672; doi:10.3390/nu17162636)
Supplement: Supplementary file 1 [file nutrients-17-02636-s001.zip]

Archive with 1 entries (1 files):
- nutrients-3816637-supplementary.pdf
